# Supplementary material for: Integral Role of the Mitochondrial Ribosome in Supporting Ovarian Function: MRPS7 Variants in Syndromic Premature Ovarian Insufficiency
Source: Genes (Basel). 2022 Nov 14;13(11):2113. doi: 10.3390/genes13112113 (PMC9690861; doi:10.3390/genes13112113)
Supplement: Supplementary file 1 [file genes-13-02113-s001.zip]

Archive with 1 entries (1 files):
- Sup_MRPS7_111022.pdf
